# Supplementary material for: Cryo-EM structures of type IV pili complexed with nanobodies reveal immune escape mechanisms
Source: Nat Commun. 2024 Mar 18;15:2414. doi: 10.1038/s41467-024-46677-y (PMC10948894; doi:10.1038/s41467-024-46677-y)
Supplement: Supplementary file 9 — Source Data [file 41467_2024_46677_MOESM9_ESM.xlsx]

## Sheet: Fig 3a
	F10-mFc	4G pglD			4G pilD			4G			4G pptB			4G pglA			4G pglB1			4GSA
	200	-0.0095	0.0095	0.0145	0.0345	0.061	0.047	1.063	0.514	0.9545	0.928	0.9125	0.892	0.2285	0.068	0.15	0.0685	0.018	0.0475	0.029	0.0205	0.0245
	100	-0.0145	-0.0085	-0.0105	0.0195	0.047	0.011	1.051	0.401	1.0935	1.049	0.8165	1.096	0.1015	0.049	0.083	0.0275	0.021	0.0415	0.023	0.0295	0.0335
	50	-0.0275	0.0065	0.0065	-0.0065	0.017	0.014	0.812	0.381	0.9295	0.718	0.8375	0.998	0.0845	0.048	0.072	0.0325	0.012	0.0285	0.024	0.0365	0.0455
	25	-0.0155	0.0075	0.0085	-0.0045	0.026	0.012	0.775	0.268	0.9065	0.695	0.5875	0.847	0.0585	0.02	0.064	0.0205	0.013	0.0345	0.028	-0.0055	0.0545
	12.5	-0.0185	0.0045	-0.0055	0.0005	0	-0.008	0.537	0.135	0.6035	0.483	0.3825	0.642	0.0425	0.01	0.028	0.0065	0.007	0.0195	0.015	0.0085	0.0315
	6.25	0.0045	0.0135	-0.0085	0.0045	0.016	-0.003	0.372	0.11	0.5215	0.352	0.3615	0.528	0.0305	-0.004	0.024	0.0105	0.01	0.0265	0.024	0.0045	0.0115
	3.125	0.0065	0.0015	-0.0035	-0.0015	0.012	-0.021	0.198	0.066	0.3795	0.176	0.2325	0.313	0.0245	0.002	0.019	0.0105	0.011	0.0215	0.028	-0.0015	0.0235
	1.5625	-0.0195	0.0045	-0.0215	0.0075	0.015	-0.022	0.138	0.031	0.1395	0.12	0.0755	0.126	0.0065	0.001	-0.008	0.0025	0.007	0.0045	-0.002	-0.0035	0.0025
	0.78125	-0.0035	0.0105	-0.0125	0.0415	0.008	-0.029	0.052	-0.004	0.0685	0.087	0.0205	0.066	-0.0015	-0.005	-0.006	0.0105	0.011	0.0025	0.003	-0.0045	0.0045
	0.39	-0.0145	-0.0075	-0.0145	0.0125	-0.006	-0.032	0.034	0	0.0235	0.021	0.0365	0.023	-0.0035	-0.007	-0.008	0.0055	0.012	0.0095	-0.001	0.0035	0.0145
	0.195	-0.0115	-0.0265	-0.0115	0.0025	-0.011	-0.013	0.039	0.007	0.0175	0.018	0.0235	0.029	-0.0025	-0.003	-0.006	0.0085	0.008	0.0095	0.008	-0.0005	0.0015

## Sheet: Fig 3b
	C24-mFc	4G pglD			4G pilD			4G			4G pptB			4G pglA			4G pglB1			4GSA
	200	0.08	0.0595	0.0125	0.3445	0.3205	0.135	0.9215	0.519	0.899	0.1525	0.1855	0.236	0.247	0.1615	0.344	0.4805	0.7375	0.6395	0.039	0.086	0.0475
	100	0.027	0.0245	-0.0185	0.2805	0.3415	0.104	0.8795	0.526	1.067	0.0945	0.1145	0.2	0.337	0.1555	0.275	0.4725	0.7915	0.9195	0.024	0.048	0.0305
	50	0.015	-0.0045	-0.0095	0.2755	0.3775	0.065	1.1435	0.473	1.014	0.0465	0.0655	0.146	0.197	0.0975	0.159	0.5795	0.7595	0.8515	0.02	0.046	0.0145
	25	0.019	0.0035	-0.0195	0.1685	0.2025	0.161	0.9275	0.461	1.083	0.0245	0.0335	0.107	0.153	0.1025	0.137	0.3795	0.7245	0.7045	0.015	0.05	0.0055
	12.5	0.018	0.0055	-0.0565	0.0375	0.1915	0.137	1.2065	0.397	0.976	0.0115	0.0155	0.06	0.119	0.0495	0.109	0.3795	0.6065	0.9155	0.017	0.013	0.0205
	6.25	0.01	-0.0115	-0.0625	0.0475	0.0635	0.071	0.5715	0.274	0.711	-0.0115	0.0015	0.032	0.053	0.0255	0.087	0.2965	0.4055	0.7005	0.009	0.031	-0.0035
	3.125	0.017	-0.0155	-0.0345	0.0365	0.0445	0.04	0.3415	0.187	0.469	-0.0035	0.0015	0.003	0.028	0.0085	0.042	0.1865	0.2595	0.3555	0.025	0.024	-0.0035
	1.5625	0.006	-0.0185	-0.0285	0.0305	0.0105	0.029	0.2025	0.057	0.259	0.0315	0.0175	0.007	0.017	0.0025	0.027	0.1245	0.1445	0.2245	-0.003	0.013	-0.0085
	0.78125	0.008	-0.0085	-0.0285	-0.0045	0.0025	0.013	0.1625	0.04	0.135	0.0095	-0.0035	0.018	0.003	-0.0035	0.009	0.0545	0.0865	0.1265	0.006	0.009	-0.0095
	0.39	0.006	-0.0205	-0.0235	-0.0015	-0.0035	0.014	0.0975	0.027	0.072	-0.0015	0.0075	0.005	0.015	0.0005	0.018	0.0275	0.0855	0.0485	-0.011	-0.004	-0.0075
	0.195	-0.003	-0.0315	-0.0235	-0.0125	0.0175	0.016	0.0385	0.011	0.051	0.0025	0.0055	0.005	-0.012	-0.0105	0.009	0.0305	0.0435	0.0415	-0.008	0.043	-0.0065

## Sheet: Fig 3c
	0	2000	1000	500	250	125	62.5	31.25	15.6	7.8	2000	2000
	109.03	3.01	2.04	2.63	20.17	45.06	72.84	92.89	85.42	96.84	110.63	94.8
	101.04
	100.57
	89.36
	98.03	5.43	1.51	1.75	7	51.47	80.44	102.81	99.32	109.67	192.59
	91.32
	110.65
	95.11	7.87	0.9	1.84	8.74	58.39	74.58	84.5	86.76	92.31	182.83
	94.34
	110.56
											159.78	103.76

## Sheet: Fig 3D
	Control								F10-Fc								C24-Fc
	100	100	100	100	100	100	100		100	100	100	100	100	100	100	100	100	100	100	100	100	100	100	100
	105.88	58.67	76	53.13	85.8	38.46	72.09		37.76	20.37	27.74	11.45	20.26	10.28	23.67	30.26	23.11	75	100	12.86	50	6.82	56.37	10.49
	78.43	52	94.67	22.03	53.98	14.81	81.4		11.89	6.46	15	4.84	17.37	11.53	14	14.74	16	34.64	17.73	13.33	12.76	8.18	30.88	5.24

## Sheet: Fig 7h
			C24						C24 S112-114G
		C24-mFc/C24mut3-mFc	4G pglD			4G pglA			4G pglD			4G pglA
		800	0.3067	0.2887	0.2697	0.5743	0.7223	0.6033	0.1207	0.1067	0.1287	0.7383	1.0553	0.8433
		400	0.1827	0.1297	0.1267	0.5303	0.7803	0.4473	0.0727	0.0617	0.0517	0.7033	0.6323	0.6593
		200	0.0937	0.0727	0.0607	0.3513	0.3193	0.3963	0.0317	0.0307	0.0317	0.5553	0.6423	0.5743
		100	0.0307	0.0377	0.0207	0.2853	0.2943	0.3213	0.0047	0.0167	0.0177	0.5443	0.5183	0.4113
		50	0.0287	0.0397	0.0537	0.2333	0.1853	0.2303	0.0227	0.0167	0.0147	0.3363	0.3203	0.2173
		25	0.0157	0.0227	0.0157	0.1983	0.1253	0.1313	-0.0023	0.0117	-0.0013	0.1873	0.2043	0.1163
		12.5	0.0157	0.0487	0.0297	0.0733	0.0943	0.1223	0.0177	0.0097	0.0107	0.1153	0.1183	0.1153
		6.25				0.0553	0.0353	0.0593				0.0903	0.1133	0.0263
		3.125				0.0253	0.0253	0.0393				0.0423	0.0203	0.0123
		1.56				0.0203	0.0033	0.0343				0.0193	-0.0007	-0.0077
		0.78				0.0093	0.0143	0.0243				0.0003	-0.0047	0.0293

## Sheet: Fig 7i
			C24						C24 S112-114G
		C24-mFc/C24mut3-mFc	4G pglD			4G pglA OFF			4G pglD			4G pglA OFF
		800	0.3067	0.2887	0.2697	1.4893	1.6963	1.4413	0.1207	0.1067	0.1287	1.4383	1.4753	1.1943
		400	0.1827	0.1297	0.1267	1.3123	1.4653	1.2473	0.0727	0.0617	0.0517	1.3583	1.3183	1.0973
		200	0.0937	0.0727	0.0607	1.4233	1.4953	1.5753	0.0317	0.0307	0.0317	1.5373	1.4173	1.0113
		100	0.0307	0.0377	0.0207	1.3963	1.5353	1.4363	0.0047	0.0167	0.0177	1.3113	1.4023	1.2413
		50	0.0287	0.0397	0.0537	1.2953	1.4783	1.4693	0.0227	0.0167	0.0147	1.1563	1.0673	0.7963
		25	0.0157	0.0227	0.0157	1.0993	1.1753	0.9303	-0.0023	0.0117	-0.0013	1.0423	0.7333	0.7713
		12.5	0.0157	0.0487	0.0297	0.5813	0.6093	0.6883	0.0177	0.0097	0.0107	0.6043	0.4623	0.4643
